# Supplementary material for: Diversity, Distribution, and Biogeography of Freshwater Fishes in Guangxi, China
Source: Animals (Basel). 2022 Jun 24;12(13):1626. doi: 10.3390/ani12131626 (PMC9264779; doi:10.3390/ani12131626)
Supplement: Supplementary file 1 [file animals-12-01626-s001.zip]

Archive with 1 entries (1 files):
- animals-1744585-supplementary.pdf
